# Supplementary material for: Clinically high-risk breast cancer displays markedly discordant molecular risk predictions between the MammaPrint and EndoPredict tests
Source: Br J Cancer. 2020 Apr 27;122(12):1744–6. doi: 10.1038/s41416-020-0838-2 (PMC7283343; doi:10.1038/s41416-020-0838-2)
Supplement: Supplementary file 1 — Supplemental table 1 [file 41416_2020_838_MOESM1_ESM.xlsx]

## Sheet: Table1
Supplemental table 1:
Clinical and histopathological data (n=94):
Variable	N (% of n=94)		Variable	N (% of n=94)
Age			Ki-67 (% positive cells, IHC)
≤40	6 ( 6.4%)		Ki-67 ≤10%	22 (23.4%)
>40	88 (93.6%)		>10% Ki-67 ≤ 30%	61 (64.9%)
			Ki-67 >30%	11 (11.7%)
pT-Stage (tumor-size, mm)			Histological type
pT1b (>5 to ≤10)	11 (11.7%)		NST	89 (94.7%)
pT1c (>10 to ≤20)	64 (68.1%)		Lobular	4 ( 4.3%)
pT2 (>20 to ≤50)	19 (20.2%)		Tubular	1 ( 1.1%)
Nodal status			Progesterone receptor (IHC)
Negative	67 (71.3%)		Positive (>1%)	85 (90.4%)
Positive (1-3 nodes pos.)	27 (28.7%)		Negative	9 ( 9.6%)
Grade
G1	11 (11.7%)
G2	64 (68.1%)
G3	19 (20.2%)
