# Supplementary material for: Clinically high-risk breast cancer displays markedly discordant molecular risk predictions between the MammaPrint and EndoPredict tests
Source: Br J Cancer. 2020 Apr 27;122(12):1744–6. doi: 10.1038/s41416-020-0838-2 (PMC7283343; doi:10.1038/s41416-020-0838-2)
Supplement: Supplementary file 2 — Supplemental table 2 [file 41416_2020_838_MOESM2_ESM.xlsx]

## Sheet: Tabelle1
Supplemental table 2: Correlation of risk-predictions between MammaPrint and EndoPredict and clinical variables (n=94, significant results at p≤0.05 displayed shaded):
Inter-test association, Chi-Square/Fisher exact and correlation coefficients (Cohen´s Kappa):
	p-value	Cohen´s Kappa	p-value for Cohen´s Kappa
MP to EPclin	0.01	0.27	0.012
MP to EPscore	0.109	0.12	0.127
EPscore to EPclin	<0.001	0.3	<0.001
Association of MP and EP with clinical variables, Chi-Square/Fisher exact:
	pT	pN	Grade	Ki-67	Progesterone receptor	MINDACT
MP	0.564	0.108	0.017	0.001	0.488	0.476
EPclin	<0.001	<0.001	0.258	0.003	0.073	<0.001
EPscore	0.166	0.795	0.011	0.207	0.681	0.003
Correlation coefficients of MP and EP with clinical variables, Spearman´s Rho/p-value for Rho:
	pT	pN	Grade	Ki-67	Progesterone receptor	MINDACT
MP	ρ=0.065 / p=0.533	ρ=-0.166 / p=0.11	ρ=0.294 / p=0.004	ρ=0.366 / p<0.001	ρ=-0.86 / p=0.412	ρ=0.074 / p=0.481
EPclin	ρ=0.516 / p<0.001	ρ=0.47 / p<0.001	ρ=0.169 / p=0.103	ρ=0.191 / p=0.065	ρ=-0.217 / p=0.036	ρ=0.592 / p<0.001
EPscore	ρ=0.175 / p=0.092	ρ=0.027 / p=0.798	ρ=0.269 / p=0.009	ρ=0.095 / p=0.36	ρ=-0.074 / p=0.48	ρ=0.303 / p=0.003
pT: Histopathological T-stage, pN: nodal status, MINDACT: clinical risk stratification as per criteria in the MINDACT trial (Cardoso et al. NEJM, 2016;8),
ρ: Spearman´s Rho
