# Supplementary material for: Clinically high-risk breast cancer displays markedly discordant molecular risk predictions between the MammaPrint and EndoPredict tests
Source: Br J Cancer. 2020 Apr 27;122(12):1744–6. doi: 10.1038/s41416-020-0838-2 (PMC7283343; doi:10.1038/s41416-020-0838-2)
Supplement: Supplementary file 3 — Supplemental table 3 [file 41416_2020_838_MOESM3_ESM.xlsx]

## Sheet: Table 2
Supplemental table 3:
Crosstabulation of risk-predictions for the whole cohort (A-C) and for clinically high-risk cases (D):
A)	MammaPrint vs. EndoPredict (EPclin)					B)	MammaPrint vs. EndoPredict (EPscore)
		MP						MP
		low-risk	high-risk	∑ EPclin				low-risk	high-risk	∑ EPscore
EPclin	low	36	16	52		EPscore	low	14	5	19
	high	18	24	42			high	40	35	75
	∑ MP	54	40	94			∑ MP	54	40	94
							MammaPrint vs. EndoPredict in clinically high-risk cases*
C)	EndoPredict (EPclin) vs. EPscore					D)
		EPscore						MP
		low-risk	high-risk	∑ EPclin				low-risk	high-risk	∑ EPclin
EPclin	low	18	34	52		EPclin	low	7	3	10
	high	1	41	42			high	16	17	33
	∑EPscore	19	75	94			∑ MP	23	20	43
* Clinical risk according to criteria defined in the MINDACT trial (Cardoso et al. NEJM, 2016;8)
