# Supplementary material for: Clinically high-risk breast cancer displays markedly discordant molecular risk predictions between the MammaPrint and EndoPredict tests
Source: Br J Cancer. 2020 Apr 27;122(12):1744–6. doi: 10.1038/s41416-020-0838-2 (PMC7283343; doi:10.1038/s41416-020-0838-2)
Supplement: Supplementary file 4 — Supplemental table 4 [file 41416_2020_838_MOESM4_ESM.xlsx]

## Sheet: Suppl. table 1
Supplemental table 4: Results for risk predictions per case by MP, EP, and clinical risk stratification according to the criteria of the MINDACT study
Case	MP	EPscore	EPclin	MINDACT	Grade	pT	pN	PR	Ki-67*	Age
1	low	low	low	c-low	2	1c	0	pos.	20	55
2	low	high	low	c-low	2	1c	0	pos.	30	54
3	high	high	high	c-high	2	2	1	pos.	15	67
4	low	high	low	c-high	2	1b	1	pos.	30	69
5	low	low	low	c-high	2	1c	1	pos.	20	48
6	low	low	low	c-low	2	1b	0	pos.	25	63
7	high	high	low	c-low	2	1c	0	pos.	20	62
8	low	high	low	c-low	2	1c	0	pos.	25	51
9	low	high	high	c-high	2	2	1	pos.	10	44
10	high	high	low	c-low	2	1b	0	pos.	20	52
11	high	high	high	c-low	2	1c	0	pos.	45	58
12	high	low	low	c-low	2	1b	0	pos.	20	64
13	low	high	low	c-high	3	1c	0	pos.	25	52
14	high	high	low	c-high	3	1c	0	pos.	25	39
15	high	high	low	c-low	2	1c	0	pos.	25	70
16	low	high	low	c-low	2	1c	0	pos.	25	50
17	high	high	high	c-high	3	1c	0	pos.	20	68
18	low	high	low	c-high	3	1c	0	pos.	25	48
19	high	high	high	c-high	3	2	0	pos.	25	48
20	low	high	high	c-high	2	1c	1	neg.	30	44
21	low	high	low	c-high	3	2	0	neg.	5	63
22	low	high	low	c-high	3	1c	0	pos.	30	66
23	low	low	high	c-high	2	2	1	pos.	15	55
24	low	high	low	c-low	2	1b	0	pos.	30	75
25	low	high	high	c-high	2	1c	1	pos.	30	42
26	high	high	low	c-low	3	1b	0	pos.	40	58
27	high	low	low	c-high	2	1c	1	pos.	10	51
28	low	high	high	c-high	2	2	0	pos.	25	77
29	low	high	high	c-high	2	2	1	pos.	20	45
30	high	high	high	c-high	3	1c	0	pos.	35	49
31	high	low	low	c-low	2	1c	0	neg.	20	65
32	low	low	low	c-low	2	1c	0	pos.	20	59
33	low	low	low	c-low	2	1c	0	pos.	20	54
34	low	high	low	c-low	2	1c	0	pos.	22	42
35	low	high	low	c-low	2	1c	0	pos.	15	45
36	high	high	low	c-low	2	1b	0	pos.	20	43
37	high	high	low	c-low	2	1c	0	pos.	20	57
38	low	high	low	c-high	2	2	0	pos.	20	69
39	low	low	low	c-low	2	1c	0	pos.	15	51
40	high	high	high	c-high	2	1c	1	pos.	10	24
41	low	high	low	c-low	2	1c	0	pos.	20	55
42	low	high	low	c-low	2	1c	0	pos.	25	56
43	low	high	low	c-low	2	1c	0	pos.	25	62
44	low	low	low	c-low	1	1b	0	pos.	15	50
45	low	high	low	c-low	2	1c	0	pos.	15	52
46	low	low	low	c-low	2	1c	0	pos.	15	67
47	high	high	high	c-low	2	1c	0	pos.	15	64
48	low	high	low	c-low	2	1c	0	pos.	30	75
49	low	high	low	c-low	2	1c	0	pos.	10	64
50	low	low	low	c-low	2	1c	0	pos.	20	50
51	low	high	low	c-low	1	1b	0	pos.	20	51
52	low	high	high	c-high	2	1c	1	pos.	10	41
53	low	high	low	c-low	2	1c	0	pos.	15	70
54	high	high	high	c-low	2	1c	0	pos.	20	70
55	high	low	low	c-low	2	1c	0	pos.	20	69
56	low	high	high	c-high	2	1c	1	neg.	25	49
57	low	low	low	c-low	1	1c	0	pos.	10	47
58	low	low	low	c-low	1	1c	1	pos.	5	53
59	low	high	low	c-low	1	1c	0	pos.	1	34
60	low	high	high	c-high	2	1c	1	pos.	1	40
61	high	high	high	c-high	3	2	0	pos.	60	55
62	high	high	high	c-high	3	1c	0	neg.	50	48
63	high	high	low	c-low	1	1c	0	pos.	5	75
64	high	high	high	c-low	2	1c	0	pos.	20	74
65	high	high	high	c-high	3	2	0	pos.	20	49
66	high	high	high	c-high	2	2	0	pos.	15	73
67	high	high	high	c-low	1	2	0	neg.	1	46
68	high	high	low	c-low	2	1b	0	pos.	15	46
69	high	high	low	c-low	2	1c	0	pos.	10	71
70	high	high	high	c-high	2	2	1	pos.	25	77
71	low	high	high	c-high	2	2	1	pos.	15	66
72	low	high	high	c-low	1	1c	0	pos.	1	69
73	low	high	low	c-low	3	1b	0	pos.	20	42
74	low	high	low	c-low	1	1c	0	pos.	1	50
75	low	high	high	c-high	2	2	1	neg.	5	53
76	low	high	high	c-low	1	1c	1	pos.	1	63
77	low	low	low	c-low	2	1c	0	pos.	15	65
78	low	high	high	c-high	2	1c	1	pos.	20	69
79	low	high	high	c-high	2	1c	1	pos.	20	48
80	low	high	high	c-high	2	2	1	pos.	5	49
81	low	low	low	c-low	1	1c	1	pos.	1	54
82	low	high	high	c-high	3	1c	0	pos.	40	49
83	low	high	high	c-high	2	1c	1	pos.	10	43
84	high	high	high	c-high	3	1c	0	pos.	65	36
85	high	high	high	c-low	2	1c	0	pos.	35	70
86	high	low	low	c-low	2	1c	0	pos.	10	71
87	high	high	high	c-high	2	2	1	neg.	20	46
88	high	high	high	c-high	3	1c	1	pos.	10	57
89	high	high	high	c-high	3	2	0	pos.	40	42
90	high	high	high	c-high	2	2	1	pos.	35	42
91	high	high	high	c-low	2	1c	0	neg.	15	54
92	high	high	low	c-high	3	1c	0	pos.	30	33
93	high	high	high	c-high	2	1c	1	pos.	15	49
94	high	high	high	c-high	3	1c	0	pos.	40	70
* Ki-67 rounded to the nearest 5%
